# Supplementary material for: Lewy Body-like Pathology and Loss of Dopaminergic Neurons in Midbrain Organoids Derived from Familial Parkinson’s Disease Patient
Source: Cells. 2023 Feb 15;12(4):625. doi: 10.3390/cells12040625 (PMC9954141; doi:10.3390/cells12040625)
Supplement: Supplementary file 1 [file cells-12-00625-s001.zip]

Archive with 1 entries (1 files):
- cells-2095456-supplementary.pdf
